# Supplementary material for: Integrated analysis identifies a palmitoylation-associated prognostic model (ACSM5/SKA3) for lung adenocarcinoma across multiple cohorts
Source: PeerJ. 2026 Apr 29;14:e21160. doi: 10.7717/peerj.21160 (PMC13135332; doi:10.7717/peerj.21160)
Supplement: Supplemental Information 1 [file peerj-14-21160-s001.xlsx]

## Sheet: Sheet1
	Content		Cq			Content		Cq
GAPDH	Unkn-01	1N	22.1796		GAPDH	Unkn-01	6N	23.7678
	Unkn-02	1N	21.2607			Unkn-02	6N	24.4601
	Unkn-03	1N	20.2732			Unkn-03	6N	24.917
	Unkn-04	2N	24.1407			Unkn-04	7N	23.8853
	Unkn-05	2N	23.7288			Unkn-05	7N	23.4126
	Unkn-06	2N	24.2273			Unkn-06	7N	23.5672
	Unkn-07	3N	22.4542			Unkn-07	8N	25.286
	Unkn-08	3N	22.2599			Unkn-08	8N	26.2667
	Unkn-09	3N	22.4376			Unkn-09	8N	25.7005
	Unkn-10	4N	21.7043			Unkn-10	9N	27.1088
	Unkn-11	4N	21.4208			Unkn-11	9N	27.2507
	Unkn-12	4N	22.196			Unkn-12	9N	26.4091
	Unkn-13	5N	22.9664			Unkn-13	10N	29.5008
	Unkn-14	5N	24.3594			Unkn-14	10N	28.0653
	Unkn-15	5N	23.2872			Unkn-15	10N	27.6346
	Unkn-16	1T	21.4741			Unkn-16	6T	25.5387
	Unkn-17	1T	21.4215			Unkn-17	6T	25.9081
	Unkn-18	1T	22.9461			Unkn-18	6T	24.7158
	Unkn-19	2T	21.215			Unkn-19	7T	18.9053
	Unkn-20	2T	21.1181			Unkn-20	7T	19.6392
	Unkn-21	2T	20.9959			Unkn-21	7T	19.1971
	Unkn-22	3T	22.2236			Unkn-22	8T	19.6661
	Unkn-23	3T	22.3005			Unkn-23	8T	19.8841
	Unkn-24	3T	21.8849			Unkn-24	8T	19.9577
	Unkn-25	4T	22.3717			Unkn-25	9T	27.2508
	Unkn-26	4T	23.3272			Unkn-26	9T	27.7388
	Unkn-27	4T	23.8054			Unkn-27	9T	27.5556
	Unkn-28	5T	23.1956			Unkn-28	10T	28.8786
	Unkn-29	5T	22.6942			Unkn-29	10T	27.7973
	Unkn-30	5T	22.907			Unkn-30	10T	28.5133
ACSM5	Unkn-33	1N	30.9343		SKA3	Unkn-33	6N	31.3231
	Unkn-34	1N	31.556			Unkn-34	6N	30.4724
	Unkn-35	1N	31.301			Unkn-35	6N	29.745
	Unkn-36	2N	28.1222			Unkn-36	7N	30.9319
	Unkn-37	2N	28.7608			Unkn-37	7N	30.143
	Unkn-38	2N	29.5926			Unkn-38	7N	29.7184
	Unkn-39	3N	31.6453			Unkn-39	8N	30.979
	Unkn-40	3N	30.3457			Unkn-40	8N	31.0741
	Unkn-41	3N	31.9389			Unkn-41	8N	31.6296
	Unkn-42	4N	30.0506			Unkn-42	9N	33.4188
	Unkn-43	4N	29.527			Unkn-43	9N	30.2088
	Unkn-44	4N	30.1422			Unkn-44	9N	30.5422
	Unkn-45	5N	31.3982			Unkn-45	10N	28.9162
	Unkn-46	5N	31.5213			Unkn-46	10N	29.2159
	Unkn-47	5N	30.9844			Unkn-47	10N	28.4706
	Unkn-48	1T	33.7942			Unkn-48	6T	28.2205
	Unkn-49	1T	34.8842			Unkn-49	6T	29.5236
	Unkn-50	1T	33.7221			Unkn-50	6T	29.1127
	Unkn-51	2T	31.6204			Unkn-51	7T	23.6351
	Unkn-52	2T	31.3345			Unkn-52	7T	24.281
	Unkn-53	2T	31.606			Unkn-53	7T	24.1159
	Unkn-54	3T	31.7941			Unkn-54	8T	24.6211
	Unkn-55	3T	31.3236			Unkn-55	8T	23.6315
	Unkn-56	3T	32.2864			Unkn-56	8T	24.281
	Unkn-57	4T	31.9694			Unkn-57	9T	29.4536
	Unkn-58	4T	30.6031			Unkn-58	9T	33.3046
	Unkn-59	4T	31.5524			Unkn-59	9T	30.7125
	Unkn-60	5T	31.1977			Unkn-60	10T	28.9141
	Unkn-61	5T	29.836			Unkn-61	10T	29.2271
	Unkn-62	5T	30.0534			Unkn-62	10T	28.3617
SKA3	Unkn-65	1N	25.1613		ACSM5	Unkn-65	6N	32.4668
	Unkn-66	1N	25.0312			Unkn-66	6N	32.9608
	Unkn-67	1N	25.5846			Unkn-67	6N	33.5538
	Unkn-68	2N	28.6278			Unkn-68	7N	32.4359
	Unkn-69	2N	29.0639			Unkn-69	7N	32.9594
	Unkn-70	2N	28.5161			Unkn-70	7N	32.4664
	Unkn-71	3N	27.1227			Unkn-71	8N	32.5515
	Unkn-72	3N	27.6107			Unkn-72	8N	33.1613
	Unkn-73	3N	26.9757			Unkn-73	8N	32.3204
	Unkn-74	4N	26.391			Unkn-74	9N	32.5732
	Unkn-75	4N	27.3888			Unkn-75	9N	31.7599
	Unkn-76	4N	27.1995			Unkn-76	9N	32.9285
	Unkn-77	5N	27.8555			Unkn-77	10N	33.5734
	Unkn-78	5N	34.7504			Unkn-78	10N	34.5485
	Unkn-79	5N	27.1251			Unkn-79	10N	34.2142
	Unkn-80	1T	26.0182			Unkn-80	6T	32.9387
	Unkn-81	1T	27.451			Unkn-81	6T	33.0946
	Unkn-82	1T	26.8175			Unkn-82	6T	33.1842
	Unkn-83	2T	25.2635			Unkn-83	7T	31.6143
	Unkn-84	2T	24.982			Unkn-84	7T	31.4031
	Unkn-85	2T	24.9969			Unkn-85	7T	32.0634
	Unkn-86	3T	26.1054			Unkn-86	8T	31.1797
	Unkn-87	3T	26.6087			Unkn-87	8T	30.0845
	Unkn-88	3T	26.3811			Unkn-88	8T	30.8883
	Unkn-89	4T	27.2006			Unkn-89	9T	34.1856
	Unkn-90	4T	30.1741			Unkn-90	9T	35.0092
	Unkn-91	4T	29.0729			Unkn-91	9T	35.1701
	Unkn-92	5T	28.6673			Unkn-92	10T	36.3407
	Unkn-93	5T	28.0346			Unkn-93	10T	32.3713
	Unkn-94	5T	28.1078			Unkn-94	10T	34.356
