# Supplementary material for: Integrated analysis identifies a palmitoylation-associated prognostic model (ACSM5/SKA3) for lung adenocarcinoma across multiple cohorts
Source: PeerJ. 2026 Apr 29;14:e21160. doi: 10.7717/peerj.21160 (PMC13135332; doi:10.7717/peerj.21160)
Supplement: Supplemental Information 2 [file peerj-14-21160-s002.xls]

## Sheet: Sheet1
ITEM TO CHECK	IMPORTANCE	CHECKLIST
EXPERIMENTAL DESIGN
Definition of experimental and control groups	E	Clinical Specimen Collection section. (Page 6/Line 208-213)
Number within each group	E	Each group contains 10 samples (n = 10 per group) (Page 6/Line 208-213)
Assay carried out by core lab or investigator's lab?	D
Acknowledgement of authors' contributions	D
SAMPLE
Description	E	Tumor tissue samples from patients with LUAD and paired adjacent normal lung tissue from the same patients.(Page 6/Line 208-213)
Volume/mass of sample processed	D
Microdissection or macrodissection	E	Macrodissection（To avoid excessive length, it was not described in the manuscript.）
Processing procedure	E	Tissue samples were immediately placed on ice after surgical resection, trimmed to remove excess fat and connective tissue, and then either flash-frozen in liquid nitrogen for RNA extraction or stored in RNAlater according to the manufacturer’s instructions.（To avoid excessive length, it was not described in the manuscript.）
If frozen - how and how quickly?	E	Samples were flash-frozen in liquid nitrogen within 10 minutes of surgical resection and stored at −80 °C until RNA extraction（To avoid excessive length, it was not described in the manuscript.）
If fixed - with what, how quickly?	E	Not applicable; no tissue fixation was performed for RNA extraction.（To avoid excessive length, it was not described in the manuscript.）
Sample storage conditions and duration (especially for FFPE samples)	E	Flash-frozen tissue samples were stored at −80 °C until RNA extraction, for a duration of up to 12 months. No FFPE samples were used in this study.（To avoid excessive length, it was not described in the manuscript.）
NUCLEIC ACID EXTRACTION
Procedure and/or instrumentation	E	Total RNA was extracted from flash-frozen tissue samples using TRIzol Reagent according to the manufacturer’s instructions.(Page 6/Line 208-213)
Name of kit and details of any modifications	E	TRIzol Reagent was used without modifications from the manufacturer’s protocol.(Page 6/Line 208-213)
Source of additional reagents used	D
Details of DNase or RNAse treatment	E	To remove genomic DNA contamination, extracted RNA was treated with RNase-free DNase I. （To avoid excessive length, it was not described in the manuscript.）
Contamination assessment (DNA or RNA)	E	RNA samples were assessed for genomic DNA contamination by performing no-reverse-transcriptase (No-RT) control qPCR （To avoid excessive length, it was not described in the manuscript.）
Nucleic acid quantification	E	RNA concentration was measured. （To avoid excessive length, it was not described in the manuscript.）
Instrument and method	E	Using spectrophotometer. （To avoid excessive length, it was not described in the manuscript.）
Purity (A260/A280)	D
Yield	D
RNA integrity method/instrument	E	RNA integrity was assessed using the Bioanalyzer with the RNA Kit, following the manufacturer’s instructions. （To avoid excessive length, it was not described in the manuscript.）
RIN/RQI or Cq of 3' and 5' transcripts	E	The Cq difference between 3' and 5' amplicons was ≤1 cycle, indicating high RNA integrity. （To avoid excessive length, it was not described in the manuscript.）
Electrophoresis traces	D
Inhibition testing (Cq dilutions, spike or other)	E	Cq values showed expected linear shifts with dilution, indicating no significant inhibition in qPCR reactions. （To avoid excessive length, it was not described in the manuscript.）
REVERSE TRANSCRIPTION
Complete reaction conditions	E	Reverse transcription was performed using PrimeScript™ RT Reagent Kit according to the manufacturer’s instructions. (Page 6/Line 208-213)
Amount of RNA and reaction volume	E	1 µg total RNA was used per 20 µL reverse transcription reaction. (Page 6/Line 208-213)
Priming oligonucleotide (if using GSP) and concentration	E	A mixture of oligo primer and random hexamers was included in the commercial 5× RT Premix（To avoid excessive length, it was not described in the manuscript.）
Reverse transcriptase and concentration	E	4 µL（To avoid excessive length, it was not described in the manuscript.）
Temperature and time	E	37 °C for 15 min, followed by 85 °C for 5 s（To avoid excessive length, it was not described in the manuscript.）
Manufacturer of reagents and catalogue numbers	D
Cqs with and without RT	D*
Storage conditions of cDNA	D
qPCR TARGET INFORMATION
If multiplex, efficiency and LOD of each assay.	E	None
Sequence accession number	E	None
Location of amplicon	D
Amplicon length	E	ACSM5，89bp；SKA3，176bp（To avoid excessive length, it was not described in the manuscript.）
In silico specificity screen (BLAST, etc)	E	Primer-BLAST（To avoid excessive length, it was not described in the manuscript.）
Pseudogenes, retropseudogenes or other homologs?	D
Sequence alignment	D
Secondary structure analysis of amplicon	D
Location of each primer by exon or intron (if applicable)	E	ACSM5，Exon 2 and Exon3；SKA3，Exon 5 and Exon 6（To avoid excessive length, it was not described in the manuscript.）
What splice variants are targeted?	E	Common exons（To avoid excessive length, it was not described in the manuscript.）
qPCR OLIGONUCLEOTIDES
Primer sequences	E	ACSM5d: Forward: CGCCCATGATGTGCTGGAT, Reverse: CTGTGCCATTGACCCACCA;SKA3: Forward: TACACGAGCAAGAAGCCATTAAC, Reverse: GGATACGATGTACCGCTCAAGT;GAPDH: Forward: TGACTTCAACAGCGACACCCA, Reverse: CACCCTGTTGCTGTAGCCAAA(Page 6/Line 214-221)
RTPrimerDB Identification Number	D
Probe sequences	D**	None
Location and identity of any modifications	E	None
Manufacturer of oligonucleotides	D
Purification method	D
qPCR PROTOCOL
Complete reaction conditions	E	Pre-denaturazione 95℃ 1min Denaturazione 95℃ 20s Ricottura 55℃ 20s Estensione 72℃ 30s（To avoid excessive length, it was not described in the manuscript.）
Reaction volume and amount of cDNA/DNA	E	cDNA 3ul（To avoid excessive length, it was not described in the manuscript.）
Primer, (probe), Mg++ and dNTP concentrations	E	2xUniversal Blue SYBR Green qPCR Master Mix 5ul（To avoid excessive length, it was not described in the manuscript.）
Polymerase identity and concentration	E	2xUniversal Blue SYBR Green qPCR Master Mix 5ul（To avoid excessive length, it was not described in the manuscript.）
Buffer/kit identity and manufacturer	E	Hifair® Ⅲ 1st Strand cDNA Synthesis SuperMix for qPCR（To avoid excessive length, it was not described in the manuscript.）
Exact chemical constitution of the buffer	D
Additives (SYBR Green I, DMSO, etc.)	E	2xUniversal Blue SYBR Green qPCR Master Mix 5ul（To avoid excessive length, it was not described in the manuscript.）
Manufacturer of plates/tubes and catalog number	D
Complete thermocycling parameters	E	Pre-denaturazione 95℃ 1min Denaturazione 95℃ 20s Ricottura 55℃ 20s Estensione 72℃ 30s（To avoid excessive length, it was not described in the manuscript.）
Reaction setup (manual/robotic)	D
Manufacturer of qPCR instrument	E	BIO-RAD（To avoid excessive length, it was not described in the manuscript.）
qPCR VALIDATION
Evidence of optimisation (from gradients)	D
Specificity (gel, sequence, melt, or digest)	E	Specificity confirmed by melt curve analysis（To avoid excessive length, it was not described in the manuscript.）
For SYBR Green I, Cq of the NTC	E	NTC showed no amplification（To avoid excessive length, it was not described in the manuscript.）
Standard curves with slope and y-intercept	E	None
PCR efficiency calculated from slope	E	None
Confidence interval for PCR efficiency or standard error	D
r2 of standard curve	E	None
Linear dynamic range	E	None
Cq variation at lower limit	E	None
Confidence intervals throughout range	D
Evidence for limit of detection	E	None
If multiplex, efficiency and LOD of each assay.	E	None
DATA ANALYSIS
qPCR analysis program (source, version)	E	BIO-RAD（To avoid excessive length, it was not described in the manuscript.）
Cq method determination	E	Cq values were automatically determined by the instrument software using baseline and threshold settings, with manual inspection to confirm accuracy.（To avoid excessive length, it was not described in the manuscript.）
Outlier identification and disposition	E	Outliers were defined as replicates with Cq values deviating by >1 cycles from the group mean and were excluded from further analysis.（To avoid excessive length, it was not described in the manuscript.）
Results of NTCs	E	No amplification was observed in NTCs（To avoid excessive length, it was not described in the manuscript.）
Justification of number and choice of reference genes	E	GAPDH was used as a reference gene due to its stable expression in lung tissue and cancer studies(Page 6/Line 218-219)
Description of normalisation method	E	ΔΔCq method used for normalization with GAPDH as the reference gene.(Page 6/Line 220-221)
Number and concordance of biological replicates	D	10(Page 6/Line 208-213)
Number and stage (RT or qPCR) of technical replicates	E	3（To avoid excessive length, it was not described in the manuscript.）
Repeatability (intra-assay variation)	E	Intra-assay variation among technical replicates was <1 Cq（To avoid excessive length, it was not described in the manuscript.）
Reproducibility (inter-assay variation, %CV)	D
Power analysis	D
Statistical methods for result significance	E	Wilcoxon signed-rank test（To avoid excessive length, it was not described in the manuscript.）
Software (source, version)	E	R，4.3.1（To avoid excessive length, it was not described in the manuscript.）
Cq or raw data submission using RDML	D
Table 1. MIQE checklist for authors, reviewers and editors. All essential information (E) must be submitted with the manuscript. Desirable
information (D) should be submitted if available. If using primers obtained from RTPrimerDB, information on qPCR target, oligonucleotides,
protocols and validation is available from that source.
*: Assessing the absence of DNA using a no RT assay is essential when first extracting RNA. Once the sample has been validated as
RDNA-free, inclusion of a no-RT control is desirable, but no longer essential.
**: Disclosure of the probe sequence is highly desirable and strongly encouraged. However, since not all commercial pre-designed assay
vendors provide this information, it cannot be an essential requirement. Use of such assays is advised against.
