# Supplementary material for: Integrated analysis identifies a palmitoylation-associated prognostic model (ACSM5/SKA3) for lung adenocarcinoma across multiple cohorts
Source: PeerJ. 2026 Apr 29;14:e21160. doi: 10.7717/peerj.21160 (PMC13135332; doi:10.7717/peerj.21160)
Supplement: Supplemental Information 3 [file peerj-14-21160-s003.r]

# Load required R packages
library(limma)
library(clusterProfiler)
library(org.Hs.eg.db)  
library(survival)
library(ConsensusClusterPlus)
library(glmnet)
library(maftools)
library(ggplot2)
library(pheatmap)
library(RColorBrewer)
library(pRRophetic)
library(estimate)
library(GSVA)

# 1. Differential expression analysis
group <- factor(metadata$group, levels = c("normal", "tumor"))
design <- model.matrix(~0 + group)
colnames(design) <- levels(group)

fit <- lmFit(expr_matrix, design)
contrast.matrix <- makeContrasts(tumor - normal, levels = design)
fit2 <- contrasts.fit(fit, contrast.matrix)
fit2 <- eBayes(fit2)

de_results <- topTable(fit2, adjust = "fdr", number = Inf)
sig_genes <- rownames(de_results[de_results$adj.P.Val < 0.05 & abs(de_results$logFC) >= 1, ])

expr_subset <- expr_matrix[sig_genes, ]
pheatmap(expr_subset, 
         scale = "row", 
         show_rownames = FALSE,
         annotation_col = metadata[, "group", drop = FALSE],
         color = colorRampPalette(brewer.pal(10, "RdBu"))(200))

# 2. Enrichment analysis
gene.df <- bitr(sig_genes, fromType = "SYMBOL", toType = "ENTREZID", OrgDb = org.Hs.eg.db)

go_enrich <- enrichGO(gene         = gene.df$ENTREZID,
                      OrgDb        = org.Hs.eg.db,
                      keyType      = "ENTREZID",
                      ont          = "ALL",
                      pAdjustMethod = "fdr",
                      qvalueCutoff = 0.05)

kegg_enrich <- enrichKEGG(gene         = gene.df$ENTREZID,
                          organism     = "hsa",
                          pAdjustMethod = "fdr",
                          qvalueCutoff = 0.05)

dotplot(go_enrich, split = "ONTOLOGY", showCategory = 10) + facet_grid(ONTOLOGY~., scale="free")
dotplot(kegg_enrich, showCategory = 15)

# 3. Univariate Cox regression analysis
expr_cox <- expr_matrix[sig_genes, ]
expr_cox_t <- as.data.frame(t(expr_cox))

cox_data <- merge(expr_cox_t, metadata[, c("sample_id", "time", "status")], 
                  by.x = "row.names", by.y = "sample_id")
rownames(cox_data) <- cox_data$Row.names
cox_data$Row.names <- NULL

cox_results <- data.frame()
for (gene in sig_genes) {
  if (gene %in% colnames(cox_data)) {
    cox_model <- coxph(Surv(time, status) ~ ., data = cox_data[, c("time", "status", gene)])
    cox_summary <- summary(cox_model)
    cox_results <- rbind(cox_results, 
                         data.frame(gene = gene,
                                    hr = cox_summary$coefficients[1, "exp(coef)"],
                                    hr_low = cox_summary$conf.int[1, "lower .95"],
                                    hr_high = cox_summary$conf.int[1, "upper .95"],
                                    p_value = cox_summary$coefficients[1, "Pr(>|z|)"]))
  }
}

prognostic_genes <- cox_results$gene[cox_results$p_value < 0.001]

# 4. Consensus clustering
expr_cluster <- expr_matrix[prognostic_genes, ]

set.seed(999999)
cc_result <- ConsensusClusterPlus(t(expr_cluster),
                                  maxK = 6,
                                  reps = 1000,
                                  pItem = 0.8,
                                  pFeature = 1,
                                  clusterAlg = "km",
                                  distance = "euclidean",
                                  seed = 999999,
                                  plot = "png")

cluster_k2 <- cc_result[[2]]$consensusClass
metadata$cluster <- as.factor(cluster_k2[match(metadata$sample_id, names(cluster_k2))])

pca <- prcomp(t(expr_cluster), scale. = TRUE)
pca_df <- as.data.frame(pca$x[, 1:2])
pca_df$cluster <- metadata$cluster[match(rownames(pca_df), metadata$sample_id)]

ggplot(pca_df, aes(PC1, PC2, color = cluster)) +
  geom_point(size = 2) +
  labs(title = "PCA analysis: molecular subtype separation", 
       x = paste0("PC1 (", round(pca$sdev[1]^2/sum(pca$sdev^2)*100, 1), "%)"),
       y = paste0("PC2 (", round(pca$sdev[2]^2/sum(pca$sdev^2)*100, 1), "%)")) +
  theme_minimal()

surv_data <- metadata[, c("time", "status", "cluster")]
surv_fit <- survfit(Surv(time, status) ~ cluster, data = surv_data)
ggsurvplot(surv_fit, data = surv_data, pval = TRUE, legend = "right")

# 5. LASSO Cox model construction
expr_lasso <- expr_matrix[prognostic_genes, ]
expr_lasso_t <- as.data.frame(t(expr_lasso))
lasso_data <- merge(expr_lasso_t, metadata[, c("sample_id", "time", "status")],
                    by.x = "row.names", by.y = "sample_id")
rownames(lasso_data) <- lasso_data$Row.names
lasso_data$Row.names <- NULL

x <- as.matrix(lasso_data[, prognostic_genes])
y <- Surv(lasso_data$time, lasso_data$status)

set.seed(123)
cv_fit <- cv.glmnet(x, y, family = "cox", alpha = 1)
plot(cv_fit)

best_lambda <- cv_fit$lambda.min
lasso_coef <- coef(cv_fit, s = best_lambda)
active_coef <- lasso_coef[lasso_coef != 0, ]
signature_genes <- names(active_coef)

coef_values <- as.numeric(active_coef)
risk_score <- as.matrix(x[, signature_genes]) %*% coef_values
lasso_data$risk_score <- risk_score

median_risk <- median(lasso_data$risk_score)
lasso_data$risk_group <- ifelse(lasso_data$risk_score > median_risk, "High", "Low")

surv_risk <- survfit(Surv(time, status) ~ risk_group, data = lasso_data)
ggsurvplot(surv_risk, data = lasso_data, pval = TRUE, legend = "right")

library(timeROC)
roc_result <- timeROC(T = lasso_data$time,
                      delta = lasso_data$status,
                      marker = lasso_data$risk_score,
                      cause = 1,
                      times = c(1, 3, 5),
                      ROC = TRUE)
plot(roc_result, time = 5, col = "red", main = "5-year survival ROC curve")

# 6. Tumor microenvironment analysis
estimate_score <- estimateScore(expr_matrix, platform = "affymetrix")
estimate_results <- data.frame(sample = rownames(estimate_score$estimate),
                               stromal_score = estimate_score$estimate[, "StromalScore"],
                               immune_score = estimate_score$estimate[, "ImmuneScore"],
                               estimate_score = estimate_score$estimate[, "ESTIMATEScore"],
                               tumor_purity = estimate_score$estimate[, "TumorPurity"])

metadata <- merge(metadata, estimate_results, by.x = "sample_id", by.y = "sample")

ggplot(metadata, aes(risk_group, stromal_score, fill = risk_group)) +
  geom_boxplot() + theme_minimal()

immune_genesets <- read.gmt("immune_cell_markers.gmt")
ssgsea_result <- gsva(expr_matrix, immune_genesets, method = "ssgsea", 
                      kcdf = "Gaussian", abs.ranking = TRUE)

ssgsea_df <- as.data.frame(t(ssgsea_result))
ssgsea_df$sample_id <- rownames(ssgsea_df)
ssgsea_clinical <- merge(ssgsea_df, metadata[, c("sample_id", "risk_group")], by = "sample_id")

top_immune <- colnames(ssgsea_df)[1:10]
ssgsea_melt <- reshape2::melt(ssgsea_clinical[, c("sample_id", "risk_group", top_immune)],
                              id.vars = c("sample_id", "risk_group"))

ggplot(ssgsea_melt, aes(variable, value, fill = risk_group)) +
  geom_boxplot() + theme_minimal() +
  theme(axis.text.x = element_text(angle = 45, hjust = 1)) +
  labs(x = "Immune cell type", y = "ssGSEA score")

# 7. Tumor mutation burden (TMB) analysis
maf <- read.maf("tcga_luad_maf.maf")
tmb <- tmb(maf, capture_size = 38)
tmb_df <- data.frame(sample_id = names(tmb), tmb = tmb)
metadata <- merge(metadata, tmb_df, by = "sample_id")

ggplot(metadata, aes(risk_group, tmb, fill = risk_group)) +
  geom_boxplot() + theme_minimal()

# 8. Immunotherapy response prediction (TIDE)
# tide_result <- predictTIDE(expr_matrix)

# 9. Drug sensitivity analysis
expr_norm <- normalize.expression(as.matrix(expr_matrix), id = "hgu133a")

drugs <- c("Paclitaxel", "Cisplatin", "Gemcitabine")
drug_sensitivity <- data.frame(sample_id = colnames(expr_matrix))

for (drug in drugs) {
  ic50 <- predict.pRRophetic(expr_norm, drug = drug, tissue = "lung")
  drug_sensitivity[[drug]] <- ic50
}

drug_clinical <- merge(drug_sensitivity, metadata[, c("sample_id", "risk_group")], by = "sample_id")

for (drug in drugs) {
  p <- ggplot(drug_clinical, aes(risk_group, .data[[drug]], fill = risk_group)) +
    geom_boxplot() + theme_minimal() + labs(title = paste0(drug, " sensitivity by risk group"))
  print(p)
}
