# Supplementary material for: Integrated analysis identifies a palmitoylation-associated prognostic model (ACSM5/SKA3) for lung adenocarcinoma across multiple cohorts
Source: PeerJ. 2026 Apr 29;14:e21160. doi: 10.7717/peerj.21160 (PMC13135332; doi:10.7717/peerj.21160)
Supplement: Supplemental Information 5 [file peerj-14-21160-s005.zip]

Archive with 4 entries (4 files):
- peerj-125255-Supplementary_Figure_S4.pdf
- peerj-125255-Supplementary_Figure_S2.pdf
- peerj-125255-Supplementary_Figure_S3.pdf
- peerj-125255-Supplementary_Figure_S1.pdf
